# Supplementary material for: High-Frequency Vestibular Function Is Vulnerable to Presbyvestibulopathy
Source: Diagnostics (Basel). 2024 Jun 11;14(12):1224. doi: 10.3390/diagnostics14121224 (PMC11202626; doi:10.3390/diagnostics14121224)
Supplement: Supplementary file 1 [file diagnostics-14-01224-s001.zip]

Archive with 1 entries (1 files):
- diagnostics-3025079-supplementary.pdf
